# Supplementary material for: Confirmation of Connexin45 Underlying Weak Gap Junctional Intercellular Coupling in HeLa Cells
Source: Biomolecules. 2020 Sep 29;10(10):1389. doi: 10.3390/biom10101389 (PMC7650549; doi:10.3390/biom10101389)
Supplement: Supplementary file 1 [file biomolecules-10-01389-s001.zip]

Archive with 2 entries (2 files):
- File S.zip
- Original images.zip
